# Supplementary material for: Characterization of Phytoplankton Composition in Lake Maggiore: Integrated Chemotaxonomy for Enhanced Cyanobacteria Detection
Source: Microorganisms. 2024 Oct 31;12(11):2211. doi: 10.3390/microorganisms12112211 (PMC11596642; doi:10.3390/microorganisms12112211)
Supplement: Supplementary file 1 [file microorganisms-12-02211-s001.zip]

Archive with 1 entries (1 files):
- microorganisms-3267889-supplementary.pdf
